# Supplementary material for: ﻿A new cryptic species in the Thelodermarhododiscus complex (Anura, Rhacophoridae) from China–Vietnam border regions
Source: Zookeys. 2022 May 3;1099:123–38. doi: 10.3897/zookeys.1099.80390 (PMC9848745; doi:10.3897/zookeys.1099.80390)
Supplement: XML Treatment for Theloderma hekouense [file zookeys.1099.80390-treatment1.xml]

<!DOCTYPE tp:taxon-treatment
  PUBLIC "-//TaxonX//DTD Taxonomic Treatment Publishing DTD v0 20100105//EN" "tax-treatment-NSO.dtd">
<tp:taxon-treatment xmlns:tp="http://www.plazi.org/taxpub"><tp:treatment-meta><kwd-group><label>Taxon classification</label><kwd>
              <named-content content-type="kingdom">Animalia</named-content>
            </kwd><kwd>
              <named-content content-type="order">Anura</named-content>
            </kwd><kwd>
              <named-content content-type="family">Rhacophoridae</named-content>
            </kwd></kwd-group><mixed-citation publication-type="journal"><person-group><name><surname>Du</surname><given-names>Lingyun</given-names></name><name><surname>Wang</surname><given-names>Jian</given-names></name><name><surname>Liu</surname><given-names>Shuo</given-names></name><name><surname>Yu</surname><given-names>Guohua</given-names></name></person-group><article-title>﻿A new cryptic species in the <italic><tp:taxon-name><tp:taxon-name-part taxon-name-part-type="genus" reg="Theloderma">Theloderma</tp:taxon-name-part><tp:taxon-name-part taxon-name-part-type="species" reg="rhododiscus">rhododiscus</tp:taxon-name-part></tp:taxon-name></italic> complex (<tp:taxon-name><tp:taxon-name-part taxon-name-part-type="order">Anura</tp:taxon-name-part></tp:taxon-name>, <tp:taxon-name><tp:taxon-name-part taxon-name-part-type="family">Rhacophoridae</tp:taxon-name-part></tp:taxon-name>) from China–Vietnam border regions</article-title><source>Zookeys</source><day>03</day><month>05</month><year>2022</year><volume>1099</volume><fpage>123</fpage><lpage>138</lpage><pub-id pub-id-type="doi">10.3897/zookeys.1099.80390</pub-id></mixed-citation></tp:treatment-meta><tp:nomenclature><label>﻿</label><tp:taxon-name>
            <object-id xmlns:xlink="http://www.w3.org/1999/xlink" content-type="arpha" xlink:type="simple">041AFD91-E710-5633-8A67-121E18B9BE02</object-id>
            <tp:taxon-name-part taxon-name-part-type="genus" reg="Theloderma">Theloderma</tp:taxon-name-part>
            <tp:taxon-name-part taxon-name-part-type="species" reg="hekouense">hekouense</tp:taxon-name-part>
            <object-id xmlns:xlink="http://www.w3.org/1999/xlink" content-type="zoobank" xlink:type="simple">http://zoobank.org/65A68280-DECC-4559-BB78-1FBA7F82474B</object-id>
          </tp:taxon-name><tp:taxon-status xmlns:xlink="http://www.w3.org/1999/xlink" xlink:type="simple">sp. nov.</tp:taxon-status><xref ref-type="fig" rid="F4">Figs 4</xref><xref ref-type="fig" rid="F5">, 5A–C</xref></tp:nomenclature><tp:treatment-sec sec-type="Holotype" id="SECID0EHHBG"><title>Holotype.</title><p><named-content xmlns:xlink="http://www.w3.org/1999/xlink" content-type="dwc:institutional_code" xlink:title="Guangxi Normal University" xlink:href="http://grbio.org/institution/guangxi-normal-university" xlink:type="simple">GXNU</named-content> YU000496, adult male, collected on 9 September 2021 by Jian Wang from Hekou, Yunnan, China (<named-content xmlns:xlink="http://www.w3.org/1999/xlink" content-type="dwc:verbatimCoordinates" xlink:type="simple"><named-content content-type="geo-json" specific-use="{&#34;type&#34;:&#34;Point&#34;,&#34;coordinates&#34;:[103.700000,22.900000]}" id="NCID0EVHBG" xlink:type="simple">22°54'N, 103°42'E</named-content></named-content>, 2109 m a.s.l.; Fig. <xref ref-type="fig" rid="F1">1</xref>).</p></tp:treatment-sec><tp:treatment-sec sec-type="Paratypes" id="SECID0E5HBG"><title>Paratypes.</title><p><named-content xmlns:xlink="http://www.w3.org/1999/xlink" content-type="dwc:institutional_code" xlink:title="Guangxi Normal University" xlink:href="http://grbio.org/institution/guangxi-normal-university" xlink:type="simple">GXNU</named-content> YU000397 and <named-content xmlns:xlink="http://www.w3.org/1999/xlink" content-type="dwc:institutional_code" xlink:title="Guangxi Normal University" xlink:href="http://grbio.org/institution/guangxi-normal-university" xlink:type="simple">GXNU</named-content> YU000398, two adult males, collected from the type locality by Jian Wang on 1 May 2021; <named-content xmlns:xlink="http://www.w3.org/1999/xlink" content-type="dwc:institutional_code" xlink:title="Guangxi Normal University" xlink:href="http://grbio.org/institution/guangxi-normal-university" xlink:type="simple">GXNU</named-content> YU000413 and <named-content xmlns:xlink="http://www.w3.org/1999/xlink" content-type="dwc:institutional_code" xlink:title="Guangxi Normal University" xlink:href="http://grbio.org/institution/guangxi-normal-university" xlink:type="simple">GXNU</named-content> YU000495, two adult males collected from the type locality by Jian Wang on 28 May 2020 and 9 September 2021, respectively; <named-content xmlns:xlink="http://www.w3.org/1999/xlink" content-type="dwc:institutional_code" xlink:title="Guangxi Normal University" xlink:href="http://grbio.org/institution/guangxi-normal-university" xlink:type="simple">GXNU</named-content> YU000412, one adult female, collected from the type locality by Jian Wang on 28 May 2020.</p></tp:treatment-sec><tp:treatment-sec sec-type="etymology" id="SECID0E4IBG"><title>Etymology.</title><p>The specific epithet is named after the type locality, Hekou County, Yunnan, China. We suggested “Hekou Bug-eyed frog” for the common English name and 河口棱皮树蛙 (Hé Kǒu Léng Pí Shù Wā) for the common Chinese name.</p></tp:treatment-sec><tp:treatment-sec sec-type="diagnosis" id="SECID0ECJBG"><title>Diagnosis.</title><p>The new species was assigned to genus <italic><tp:taxon-name><tp:taxon-name-part taxon-name-part-type="genus" reg="Theloderma">Theloderma</tp:taxon-name-part></tp:taxon-name></italic> by its phylogenetic position and the following morphological characters: distinct tympanum, terminal phalanx with Y-shaped distal end, intercalary cartilage between terminal and penultimate phalanges of digits, tips of digits expanded into large discs bearing circummarginal grooves, head skin not co-ossified to skull (<xref ref-type="bibr" rid="B18">Poyarkov et al. 2018</xref>). <italic><tp:taxon-name><tp:taxon-name-part taxon-name-part-type="genus" reg="Theloderma">Theloderma</tp:taxon-name-part><tp:taxon-name-part taxon-name-part-type="species" reg="hekouense">hekouense</tp:taxon-name-part></tp:taxon-name></italic> sp. nov. can be distinguished from <italic><tp:taxon-name><tp:taxon-name-part taxon-name-part-type="genus" reg="Theloderma">T.</tp:taxon-name-part><tp:taxon-name-part taxon-name-part-type="species" reg="rhododiscus">rhododiscus</tp:taxon-name-part></tp:taxon-name></italic> and other congeners by having a combination of the following characters: 1) small body size; 2) dorsal surface coarsely rough with large ridges and tubercles; 3) dense warts on dorsal surface; 4) absence of white markings on dorsal surface; 5) iris uniformly reddish brown; 6) discs, metacarpal tubercles, metatarsal tubercles, and subarticular tubercles red; 7) webbing between fingers, vocal sac, and vomerine teeth absent.</p></tp:treatment-sec><tp:treatment-sec sec-type="description" id="SECID0EJKBG"><title>Description of holotype.</title><p>Adult male (<abbrev xmlns:xlink="http://www.w3.org/1999/xlink" xlink:title="snout–vent length" id="ABBRID0EPKBG" xlink:type="simple">SVL</abbrev> 25.7 mm; Table <xref ref-type="table" rid="T2">2</xref>); head width (<abbrev xmlns:xlink="http://www.w3.org/1999/xlink" xlink:title="head width" id="ABBRID0EXKBG" xlink:type="simple">HW</abbrev> 8.5 mm) nearly equal to head length (<abbrev xmlns:xlink="http://www.w3.org/1999/xlink" xlink:title="head length" id="ABBRID0E2KBG" xlink:type="simple">HL</abbrev> 8.9 mm); snout slopes upward towards the tip, slightly protruding beyond lower jaw in ventral view; canthus rostralis distinct; loreal region sloping; nostrils oval, lateral, nearer tip of snout; interorbital distance (<abbrev xmlns:xlink="http://www.w3.org/1999/xlink" xlink:title="interorbital distance" id="ABBRID0E6KBG" xlink:type="simple">IOD</abbrev> 3.0 mm) greater than internarial distance (<abbrev xmlns:xlink="http://www.w3.org/1999/xlink" xlink:title="internarial distance" id="ABBRID0EDLBG" xlink:type="simple">IND</abbrev> 2.4 mm) and upper eyelid width (<abbrev xmlns:xlink="http://www.w3.org/1999/xlink" xlink:title="upper eyelid width" id="ABBRID0EHLBG" xlink:type="simple">UEW</abbrev> 2.6 mm); pineal spot absent; pupil oval, horizontal; tympanum distinct (<abbrev xmlns:xlink="http://www.w3.org/1999/xlink" xlink:title="tympanum diameter" id="ABBRID0ELLBG" xlink:type="simple">TD</abbrev> 2.2 mm), rounded, greater than half eye diameter (<abbrev xmlns:xlink="http://www.w3.org/1999/xlink" xlink:title="eye diameter" id="ABBRID0EPLBG" xlink:type="simple">ED</abbrev> 3.1 mm); supratympanic fold indistinct; vomerine teeth absent; choanae oval; tongue cordiform, wide deeply notched posteriorly; no vocal sac.</p><table-wrap id="T2" position="float" orientation="portrait"><label>Table 2.</label><caption><p>Measurements (in mm) of <italic><tp:taxon-name><tp:taxon-name-part taxon-name-part-type="genus" reg="Theloderma">Theloderma</tp:taxon-name-part><tp:taxon-name-part taxon-name-part-type="species" reg="hekouense">hekouense</tp:taxon-name-part></tp:taxon-name></italic> sp. nov. from the type locality (holotype is marked with asterisk).</p></caption><table id="TID0EOJAI" rules="all"><tbody><tr><th rowspan="1" colspan="1">Character</th><th rowspan="1" colspan="1"><named-content xmlns:xlink="http://www.w3.org/1999/xlink" content-type="dwc:institutional_code" xlink:title="Guangxi Normal University" xlink:href="http://grbio.org/institution/guangxi-normal-university" xlink:type="simple">GXNU</named-content> YU000397</th><th rowspan="1" colspan="1"><named-content xmlns:xlink="http://www.w3.org/1999/xlink" content-type="dwc:institutional_code" xlink:title="Guangxi Normal University" xlink:href="http://grbio.org/institution/guangxi-normal-university" xlink:type="simple">GXNU</named-content> YU000398</th><th rowspan="1" colspan="1"><named-content xmlns:xlink="http://www.w3.org/1999/xlink" content-type="dwc:institutional_code" xlink:title="Guangxi Normal University" xlink:href="http://grbio.org/institution/guangxi-normal-university" xlink:type="simple">GXNU</named-content> YU000412</th><th rowspan="1" colspan="1"><named-content xmlns:xlink="http://www.w3.org/1999/xlink" content-type="dwc:institutional_code" xlink:title="Guangxi Normal University" xlink:href="http://grbio.org/institution/guangxi-normal-university" xlink:type="simple">GXNU</named-content> YU000413</th><th rowspan="1" colspan="1"><named-content xmlns:xlink="http://www.w3.org/1999/xlink" content-type="dwc:institutional_code" xlink:title="Guangxi Normal University" xlink:href="http://grbio.org/institution/guangxi-normal-university" xlink:type="simple">GXNU</named-content> YU000495</th><th rowspan="1" colspan="1"><named-content xmlns:xlink="http://www.w3.org/1999/xlink" content-type="dwc:institutional_code" xlink:title="Guangxi Normal University" xlink:href="http://grbio.org/institution/guangxi-normal-university" xlink:type="simple">GXNU</named-content> YU000496*</th></tr><tr><td rowspan="1" colspan="1">Sex</td><td rowspan="1" colspan="1">M</td><td rowspan="1" colspan="1">M</td><td rowspan="1" colspan="1">F</td><td rowspan="1" colspan="1">M</td><td rowspan="1" colspan="1">M</td><td rowspan="1" colspan="1">M</td></tr><tr><td rowspan="1" colspan="1">
                    <abbrev xmlns:xlink="http://www.w3.org/1999/xlink" xlink:title="snout–vent length" id="ABBRID0EAPBG" xlink:type="simple">SVL</abbrev>
                  </td><td rowspan="1" colspan="1">25.9</td><td rowspan="1" colspan="1">27.2</td><td rowspan="1" colspan="1">26.8</td><td rowspan="1" colspan="1">25.9</td><td rowspan="1" colspan="1">26.2</td><td rowspan="1" colspan="1">25.7</td></tr><tr><td rowspan="1" colspan="1">
                    <abbrev xmlns:xlink="http://www.w3.org/1999/xlink" xlink:title="head length" id="ABBRID0E2PBG" xlink:type="simple">HL</abbrev>
                  </td><td rowspan="1" colspan="1">8.9</td><td rowspan="1" colspan="1">9.0</td><td rowspan="1" colspan="1">8.9</td><td rowspan="1" colspan="1">8.8</td><td rowspan="1" colspan="1">8.9</td><td rowspan="1" colspan="1">8.9</td></tr><tr><td rowspan="1" colspan="1">
                    <abbrev xmlns:xlink="http://www.w3.org/1999/xlink" xlink:title="head width" id="ABBRID0EWQBG" xlink:type="simple">HW</abbrev>
                  </td><td rowspan="1" colspan="1">8.6</td><td rowspan="1" colspan="1">9.0</td><td rowspan="1" colspan="1">9.1</td><td rowspan="1" colspan="1">8.7</td><td rowspan="1" colspan="1">8.5</td><td rowspan="1" colspan="1">8.5</td></tr><tr><td rowspan="1" colspan="1">
                    <abbrev xmlns:xlink="http://www.w3.org/1999/xlink" xlink:title="snout length" id="ABBRID0ERRBG" xlink:type="simple">SL</abbrev>
                  </td><td rowspan="1" colspan="1">3.7</td><td rowspan="1" colspan="1">3.8</td><td rowspan="1" colspan="1">3.8</td><td rowspan="1" colspan="1">3.6</td><td rowspan="1" colspan="1">3.6</td><td rowspan="1" colspan="1">3.5</td></tr><tr><td rowspan="1" colspan="1">
                    <abbrev xmlns:xlink="http://www.w3.org/1999/xlink" xlink:title="internarial distance" id="ABBRID0EMSBG" xlink:type="simple">IND</abbrev>
                  </td><td rowspan="1" colspan="1">2.4</td><td rowspan="1" colspan="1">2.5</td><td rowspan="1" colspan="1">2.4</td><td rowspan="1" colspan="1">2.4</td><td rowspan="1" colspan="1">2.3</td><td rowspan="1" colspan="1">2.4</td></tr><tr><td rowspan="1" colspan="1">
                    <abbrev xmlns:xlink="http://www.w3.org/1999/xlink" xlink:title="interorbital distance" id="ABBRID0EHTBG" xlink:type="simple">IOD</abbrev>
                  </td><td rowspan="1" colspan="1">2.9</td><td rowspan="1" colspan="1">2.9</td><td rowspan="1" colspan="1">3.0</td><td rowspan="1" colspan="1">3.0</td><td rowspan="1" colspan="1">2.8</td><td rowspan="1" colspan="1">3.0</td></tr><tr><td rowspan="1" colspan="1">
                    <abbrev xmlns:xlink="http://www.w3.org/1999/xlink" xlink:title="upper eyelid width" id="ABBRID0ECUBG" xlink:type="simple">UEW</abbrev>
                  </td><td rowspan="1" colspan="1">2.3</td><td rowspan="1" colspan="1">2.5</td><td rowspan="1" colspan="1">2.7</td><td rowspan="1" colspan="1">2.4</td><td rowspan="1" colspan="1">2.4</td><td rowspan="1" colspan="1">2.6</td></tr><tr><td rowspan="1" colspan="1">
                    <abbrev xmlns:xlink="http://www.w3.org/1999/xlink" xlink:title="eye diameter" id="ABBRID0E4UBG" xlink:type="simple">ED</abbrev>
                  </td><td rowspan="1" colspan="1">3.2</td><td rowspan="1" colspan="1">3.1</td><td rowspan="1" colspan="1">3.3</td><td rowspan="1" colspan="1">3.2</td><td rowspan="1" colspan="1">3.2</td><td rowspan="1" colspan="1">3.1</td></tr><tr><td rowspan="1" colspan="1">
                    <abbrev xmlns:xlink="http://www.w3.org/1999/xlink" xlink:title="tympanum diameter" id="ABBRID0EYVBG" xlink:type="simple">TD</abbrev>
                  </td><td rowspan="1" colspan="1">2.2</td><td rowspan="1" colspan="1">2.2</td><td rowspan="1" colspan="1">2.3</td><td rowspan="1" colspan="1">2.1</td><td rowspan="1" colspan="1">2.1</td><td rowspan="1" colspan="1">2.2</td></tr><tr><td rowspan="1" colspan="1">DNE</td><td rowspan="1" colspan="1">2.4</td><td rowspan="1" colspan="1">2.5</td><td rowspan="1" colspan="1">2.5</td><td rowspan="1" colspan="1">2.3</td><td rowspan="1" colspan="1">2.2</td><td rowspan="1" colspan="1">2.2</td></tr><tr><td rowspan="1" colspan="1">
                    <abbrev xmlns:xlink="http://www.w3.org/1999/xlink" xlink:title="forearm and hand length" id="ABBRID0EJXBG" xlink:type="simple">FHL</abbrev>
                  </td><td rowspan="1" colspan="1">13.7</td><td rowspan="1" colspan="1">14.2</td><td rowspan="1" colspan="1">14.5</td><td rowspan="1" colspan="1">13.5</td><td rowspan="1" colspan="1">14.1</td><td rowspan="1" colspan="1">13.3</td></tr><tr><td rowspan="1" colspan="1">
                    <abbrev xmlns:xlink="http://www.w3.org/1999/xlink" xlink:title="tibia length" id="ABBRID0EEYBG" xlink:type="simple">TL</abbrev>
                  </td><td rowspan="1" colspan="1">13.9</td><td rowspan="1" colspan="1">14.2</td><td rowspan="1" colspan="1">14.9</td><td rowspan="1" colspan="1">14.0</td><td rowspan="1" colspan="1">14.9</td><td rowspan="1" colspan="1">13.9</td></tr><tr><td rowspan="1" colspan="1">
                    <abbrev xmlns:xlink="http://www.w3.org/1999/xlink" xlink:title="length of foot and tarsus" id="ABBRID0E6YBG" xlink:type="simple">TFL</abbrev>
                  </td><td rowspan="1" colspan="1">19.8</td><td rowspan="1" colspan="1">20.3</td><td rowspan="1" colspan="1">21.2</td><td rowspan="1" colspan="1">19.4</td><td rowspan="1" colspan="1">20.3</td><td rowspan="1" colspan="1">18.9</td></tr><tr><td rowspan="1" colspan="1">
                    <abbrev xmlns:xlink="http://www.w3.org/1999/xlink" xlink:title="foot length" id="ABBRID0E1ZBG" xlink:type="simple">FL</abbrev>
                  </td><td rowspan="1" colspan="1">12.8</td><td rowspan="1" colspan="1">13.2</td><td rowspan="1" colspan="1">13.9</td><td rowspan="1" colspan="1">12.8</td><td rowspan="1" colspan="1">13.7</td><td rowspan="1" colspan="1">12.3</td></tr></tbody></table></table-wrap><p>Forelimbs moderately robust; relative length of fingers I&lt;II&lt;IV&lt;III; all fingertips expanded into discs with circummarginal grooves, relative width of finger disks I&lt;II&lt;IV&lt;III; nuptial pad present on base of finger I; webbing between fingers absent; subarticular tubercles prominent and rounded, formula 1, 1, 2, 2; supernumerary tubercle prominent; two metacarpal tubercles, the outer divided into two.</p><p>Hindlimbs long; tibiotarsal articulation reaching tip of snout when hindlimb stretched alongside of body; heels overlapping when legs positioned at right angles to body; tarsal glands absent; relative length of toes I&lt;II&lt;III=V&lt;IV; toe I with preaxial dermal fringe and toe V with postaxial dermal fringe; all toe tips expanded into discs with circummarginal grooves; toes webbed, webbing formula I2-2II1.5–3III2-3IV3-1.75V; subarticular tubercles prominent and rounded, formula 1,1,2,3,2; inner metatarsal tubercle prominent, light red; outer metatarsal tubercle absent.</p><p>Dorsolateral fold absent; dorsal surface very rough with prominent irregular ridges, conical tubercles, and dense white small warts on dorsum, top of head, upper eyelids, and dorsal of limbs; head side and body flank rough, scattered with warts; no warts on tympanum; dorsal skin of digits relatively smooth, scattered with white warts; white tubercles and warts around vent; chest, belly, body flank, and ventral surface of forearm and thigh coarsely granular, more so on venter; white tubercles and warts scattered on venter of tarsus and feet.</p></tp:treatment-sec><tp:treatment-sec sec-type="Coloration in life" id="SECID0ET1BG"><title>Coloration in life.</title><p>Dorsal surface tea-brown with black spots between the nostrils and eyes, between eyes, and on dorsum and dorsal surface of limbs; head side almost uniformly tea-brown, with few white dots on tympanum region; body flank tea-brown, scattered with black spots enclosed by white stripes; a large black spot on sacral area extended to dorsum and connected with the black band on thigh when thigh adhered to body; ventral surface brownish black with white spots on chin and white marbled network on belly and limbs; dorsal and ventral surfaces of discs orange-red; subarticular tubercles, metacarpal tubercles, and metatarsal tubercle semitransparent with light red; nuptial pad greyish white; toe webbing orange-red mottled with dark; iris red-brown.</p></tp:treatment-sec><tp:treatment-sec sec-type="Coloration in preservative" id="SECID0EY1BG"><title>Coloration in preservative.</title><p>Dorsal surface faded to brownish black with black spots, pattern as in life; tubercles and warts white; ventral surface brownish black with white spots and white marbled network; discs, subarticular tubercles, metacarpal tubercles, and metatarsal tubercles faded to white (Fig. <xref ref-type="fig" rid="F5">5A, B</xref>).</p></tp:treatment-sec><tp:treatment-sec sec-type="Morphological variation" id="SECID0EC2BG"><title>Morphological variation.</title><p>The new species is sexually dimorphic in that the female has no nuptial pad. Black spots on dorsal surface varied among individuals in that 1) <named-content xmlns:xlink="http://www.w3.org/1999/xlink" content-type="dwc:institutional_code" xlink:title="Guangxi Normal University" xlink:href="http://grbio.org/institution/guangxi-normal-university" xlink:type="simple">GXNU</named-content> YU000398 and YU000495 have no distinct black spots between snout and eyes, 2) <named-content xmlns:xlink="http://www.w3.org/1999/xlink" content-type="dwc:institutional_code" xlink:title="Guangxi Normal University" xlink:href="http://grbio.org/institution/guangxi-normal-university" xlink:type="simple">GXNU</named-content> YU000398 and YU000413 have only one large black spot on dorsum whereas other types have two or more, and 3) <named-content xmlns:xlink="http://www.w3.org/1999/xlink" content-type="dwc:institutional_code" xlink:title="Guangxi Normal University" xlink:href="http://grbio.org/institution/guangxi-normal-university" xlink:type="simple">GXNU</named-content> YU000397 has two large black spots between eyes whereas other types have only one.</p></tp:treatment-sec><tp:treatment-sec sec-type="distribution" id="SECID0EX2BG"><title>Distribution.</title><p>In addition to the type locality, Hekou, Yunnan, China, the new species also occurs in Ha Giang, northern Vietnam (<xref ref-type="bibr" rid="B1">Bain and Nguyen 2004</xref>) because our molecular analyses revealed that the samples from Ha Giang also belong to the clade of the new species. The new species inhabits shrubs and prefers to breed in water-filled tree hollows. All specimens from Yunnan were found in an artificial breeding trap constructed using water bottles for surveillance of amphibian diversity (Fig. <xref ref-type="fig" rid="F6">6</xref>).</p></tp:treatment-sec><tp:treatment-sec sec-type="comparisons" id="SECID0EF3BG"><title>Comparisons.</title><p><xref ref-type="bibr" rid="B16">Orlov et al. (2006)</xref> identified three groups in <italic><tp:taxon-name><tp:taxon-name-part taxon-name-part-type="genus" reg="Theloderma">Theloderma</tp:taxon-name-part></tp:taxon-name></italic> based on <abbrev xmlns:xlink="http://www.w3.org/1999/xlink" xlink:title="snout–vent length" id="ABBRID0EW3BG" xlink:type="simple">SVL</abbrev>, including small (28–35 mm), medium-sized (40–45 mm), and large (48–75 mm). Here the new species (adult <abbrev xmlns:xlink="http://www.w3.org/1999/xlink" xlink:title="snout–vent length" id="ABBRID0E13BG" xlink:type="simple">SVL</abbrev> 25.7–27.2 mm) is referred to the small group, and therefore can be easily distinguished from members of the other two groups including: <italic><tp:taxon-name><tp:taxon-name-part taxon-name-part-type="genus" reg="Theloderma">T.</tp:taxon-name-part><tp:taxon-name-part taxon-name-part-type="species" reg="bicolor">bicolor</tp:taxon-name-part></tp:taxon-name></italic>, <italic><tp:taxon-name><tp:taxon-name-part taxon-name-part-type="genus" reg="Theloderma">T.</tp:taxon-name-part><tp:taxon-name-part taxon-name-part-type="species" reg="corticale">corticale</tp:taxon-name-part></tp:taxon-name></italic> (male <abbrev xmlns:xlink="http://www.w3.org/1999/xlink" xlink:title="snout–vent length" id="ABBRID0EU4BG" xlink:type="simple">SVL</abbrev> 61 mm, <italic>n</italic> = 1), <italic><tp:taxon-name><tp:taxon-name-part taxon-name-part-type="genus" reg="Theloderma">T.</tp:taxon-name-part><tp:taxon-name-part taxon-name-part-type="species" reg="gordoni">gordoni</tp:taxon-name-part></tp:taxon-name></italic> (male <abbrev xmlns:xlink="http://www.w3.org/1999/xlink" xlink:title="snout–vent length" id="ABBRID0EF5BG" xlink:type="simple">SVL</abbrev> 36.4–46.7 mm), <italic><tp:taxon-name><tp:taxon-name-part taxon-name-part-type="genus" reg="Theloderma">T.</tp:taxon-name-part><tp:taxon-name-part taxon-name-part-type="species" reg="horridum">horridum</tp:taxon-name-part></tp:taxon-name></italic> (<abbrev xmlns:xlink="http://www.w3.org/1999/xlink" xlink:title="snout–vent length" id="ABBRID0EU5BG" xlink:type="simple">SVL</abbrev> 37.1–48.7 mm, <italic>n</italic> = 4), <italic><tp:taxon-name><tp:taxon-name-part taxon-name-part-type="genus" reg="Theloderma">T.</tp:taxon-name-part><tp:taxon-name-part taxon-name-part-type="species" reg="leporosum">leporosum</tp:taxon-name-part></tp:taxon-name></italic> (<abbrev xmlns:xlink="http://www.w3.org/1999/xlink" xlink:title="snout–vent length" id="ABBRID0EF6BG" xlink:type="simple">SVL</abbrev> 62.6 mm, <italic>n</italic> = 1), <italic><tp:taxon-name><tp:taxon-name-part taxon-name-part-type="genus" reg="Theloderma">T.</tp:taxon-name-part><tp:taxon-name-part taxon-name-part-type="species" reg="moloch">moloch</tp:taxon-name-part></tp:taxon-name></italic> (<abbrev xmlns:xlink="http://www.w3.org/1999/xlink" xlink:title="snout–vent length" id="ABBRID0EW6BG" xlink:type="simple">SVL</abbrev> 39.6–46.3 mm in two females and <abbrev xmlns:xlink="http://www.w3.org/1999/xlink" xlink:title="snout–vent length" id="ABBRID0E16BG" xlink:type="simple">SVL</abbrev> 40.2 mm in one male), <italic><tp:taxon-name><tp:taxon-name-part taxon-name-part-type="genus" reg="Theloderma">T.</tp:taxon-name-part><tp:taxon-name-part taxon-name-part-type="species" reg="nagalandense">nagalandense</tp:taxon-name-part></tp:taxon-name></italic> (male <abbrev xmlns:xlink="http://www.w3.org/1999/xlink" xlink:title="snout–vent length" id="ABBRID0EKAAI" xlink:type="simple">SVL</abbrev> 52.8 mm, <italic>n</italic> = 1), <italic><tp:taxon-name><tp:taxon-name-part taxon-name-part-type="genus" reg="Theloderma">T.</tp:taxon-name-part><tp:taxon-name-part taxon-name-part-type="species" reg="phrynoderma">phrynoderma</tp:taxon-name-part></tp:taxon-name></italic> (<abbrev xmlns:xlink="http://www.w3.org/1999/xlink" xlink:title="snout–vent length" id="ABBRID0E2AAI" xlink:type="simple">SVL</abbrev> 41.4–44.6 mm), and <italic><tp:taxon-name><tp:taxon-name-part taxon-name-part-type="genus" reg="Theloderma">T.</tp:taxon-name-part><tp:taxon-name-part taxon-name-part-type="species" reg="ryabovi">ryabovi</tp:taxon-name-part></tp:taxon-name></italic> (male <abbrev xmlns:xlink="http://www.w3.org/1999/xlink" xlink:title="snout–vent length" id="ABBRID0EKBAI" xlink:type="simple">SVL</abbrev> 43.8 mm, <italic>n</italic> = 1).</p><p>A morphological comparison between small-bodied <italic><tp:taxon-name><tp:taxon-name-part taxon-name-part-type="genus" reg="Theloderma">Theloderma</tp:taxon-name-part></tp:taxon-name></italic> species is summarized in Table <xref ref-type="table" rid="T3">3</xref>. The new species can be distinguished from its sister-species <italic><tp:taxon-name><tp:taxon-name-part taxon-name-part-type="genus" reg="Theloderma">T.</tp:taxon-name-part><tp:taxon-name-part taxon-name-part-type="species" reg="rhododiscus">rhododiscus</tp:taxon-name-part></tp:taxon-name></italic>, with which it was previously confused, by the denser white warts on dorsal surface (vs relatively sparse), red subarticular tubercles (vs white), red metacarpal tubercles (vs white), a red metatarsal tubercle (vs white), and dorsal and ventral surfaces blackish in preservative (vs tea-brown) (Fig. <xref ref-type="fig" rid="F4">4</xref>).</p><table-wrap id="T3" position="float" orientation="portrait"><label>Table 3.</label><caption><p>Morphological comparison of members of <italic><tp:taxon-name><tp:taxon-name-part taxon-name-part-type="genus" reg="Theloderma">Theloderma</tp:taxon-name-part></tp:taxon-name></italic> with small size (<abbrev xmlns:xlink="http://www.w3.org/1999/xlink" xlink:title="snout–vent length" id="ABBRID0E3CAI" xlink:type="simple">SVL</abbrev> &lt; 35 mm). “?” means unknown.</p></caption><table id="TID0EA2AI" rules="all"><tbody><tr><th rowspan="1" colspan="1">Species</th><th rowspan="1" colspan="1">Iris color</th><th rowspan="1" colspan="1">Finger webbing</th><th rowspan="1" colspan="1">Color of discs</th><th rowspan="1" colspan="1">Dorsal colour</th><th rowspan="1" colspan="1">Ventral colour</th><th rowspan="1" colspan="1">Vomerine teeth</th><th rowspan="1" colspan="1">Vocal sac</th><th rowspan="1" colspan="1">Dorsal skin</th><th rowspan="1" colspan="1">Metacarpal, metatarsal, and subarticular tubercles</th></tr><tr><td rowspan="1" colspan="1"><italic><tp:taxon-name><tp:taxon-name-part taxon-name-part-type="genus" reg="Theloderma">T.</tp:taxon-name-part><tp:taxon-name-part taxon-name-part-type="species" reg="hekouense">hekouense</tp:taxon-name-part></tp:taxon-name></italic> sp. nov.</td><td rowspan="1" colspan="1">red brown</td><td rowspan="1" colspan="1">absent</td><td rowspan="1" colspan="1">both dorsal and ventral surfaces orange red</td><td rowspan="1" colspan="1">tea-brown with no white markings</td><td rowspan="1" colspan="1">brownish black with white marbled network</td><td rowspan="1" colspan="1">absent</td><td rowspan="1" colspan="1">absent</td><td rowspan="1" colspan="1">coarsely rough with large asperities</td><td rowspan="1" colspan="1">red</td></tr><tr><td rowspan="1" colspan="1">
                    <italic>
                      <tp:taxon-name><tp:taxon-name-part taxon-name-part-type="genus" reg="Theloderma">T.</tp:taxon-name-part><tp:taxon-name-part taxon-name-part-type="species" reg="annae">annae</tp:taxon-name-part></tp:taxon-name>
                    </italic>
                  </td><td rowspan="1" colspan="1">greyish green</td><td rowspan="1" colspan="1">absent</td><td rowspan="1" colspan="1">both dorsal and ventral surfaces greyish white</td><td rowspan="1" colspan="1">greyish green</td><td rowspan="1" colspan="1">greyish white</td><td rowspan="1" colspan="1">absent</td><td rowspan="1" colspan="1">absent</td><td rowspan="1" colspan="1">smooth</td><td rowspan="1" colspan="1">gray</td></tr><tr><td rowspan="1" colspan="1">
                    <italic>
                      <tp:taxon-name><tp:taxon-name-part taxon-name-part-type="genus" reg="Theloderma">T.</tp:taxon-name-part><tp:taxon-name-part taxon-name-part-type="species" reg="albopunctatum">albopunctatum</tp:taxon-name-part></tp:taxon-name>
                    </italic>
                  </td><td rowspan="1" colspan="1">red brown</td><td rowspan="1" colspan="1">present</td><td rowspan="1" colspan="1">both dorsal and ventral surfaces brown</td><td rowspan="1" colspan="1">brown with white markings</td><td rowspan="1" colspan="1">dark olive with white stripes</td><td rowspan="1" colspan="1">absent</td><td rowspan="1" colspan="1">present</td><td rowspan="1" colspan="1">smooth with small asperities</td><td rowspan="1" colspan="1">greyish white</td></tr><tr><td rowspan="1" colspan="1">
                    <italic>
                      <tp:taxon-name><tp:taxon-name-part taxon-name-part-type="genus" reg="Theloderma">T.</tp:taxon-name-part><tp:taxon-name-part taxon-name-part-type="species" reg="asperum">asperum</tp:taxon-name-part></tp:taxon-name>
                    </italic>
                  </td><td rowspan="1" colspan="1">reddish brown</td><td rowspan="1" colspan="1">absent</td><td rowspan="1" colspan="1">both dorsal and ventral surfaces brown</td><td rowspan="1" colspan="1">dark grey-brown with white markings</td><td rowspan="1" colspan="1">marbled black and bluish grey/white</td><td rowspan="1" colspan="1">absent</td><td rowspan="1" colspan="1">present</td><td rowspan="1" colspan="1">rough with large asperities</td><td rowspan="1" colspan="1">?</td></tr><tr><td rowspan="1" colspan="1">
                    <italic>
                      <tp:taxon-name><tp:taxon-name-part taxon-name-part-type="genus" reg="Theloderma">T.</tp:taxon-name-part><tp:taxon-name-part taxon-name-part-type="species" reg="auratum">auratum</tp:taxon-name-part></tp:taxon-name>
                    </italic>
                  </td><td rowspan="1" colspan="1">golden above and black below</td><td rowspan="1" colspan="1">absent</td><td rowspan="1" colspan="1">dorsal surface dark brown and ventral surface grey</td><td rowspan="1" colspan="1">golden yellow</td><td rowspan="1" colspan="1">greyish blue with brown blotches</td><td rowspan="1" colspan="1">absent</td><td rowspan="1" colspan="1">absent</td><td rowspan="1" colspan="1">smooth</td><td rowspan="1" colspan="1">gray</td></tr><tr><td rowspan="1" colspan="1">
                    <italic>
                      <tp:taxon-name><tp:taxon-name-part taxon-name-part-type="genus" reg="Theloderma">T.</tp:taxon-name-part><tp:taxon-name-part taxon-name-part-type="species" reg="baibungense">baibungense</tp:taxon-name-part></tp:taxon-name>
                    </italic>
                  </td><td rowspan="1" colspan="1">red brown</td><td rowspan="1" colspan="1">absent</td><td rowspan="1" colspan="1">dorsal surface black brown and ventral surface grey</td><td rowspan="1" colspan="1">brown with white markings</td><td rowspan="1" colspan="1">black with white stripes</td><td rowspan="1" colspan="1">absent</td><td rowspan="1" colspan="1">present</td><td rowspan="1" colspan="1">smooth with small asperities</td><td rowspan="1" colspan="1">white</td></tr><tr><td rowspan="1" colspan="1">
                    <italic>
                      <tp:taxon-name><tp:taxon-name-part taxon-name-part-type="genus" reg="Theloderma">T.</tp:taxon-name-part><tp:taxon-name-part taxon-name-part-type="species" reg="lacustrinum">lacustrinum</tp:taxon-name-part></tp:taxon-name>
                    </italic>
                  </td><td rowspan="1" colspan="1">uniformly bronze</td><td rowspan="1" colspan="1">absent</td><td rowspan="1" colspan="1">dorsal and ventral surfaces bronze</td><td rowspan="1" colspan="1">light brown</td><td rowspan="1" colspan="1">uniformly gray</td><td rowspan="1" colspan="1">absent</td><td rowspan="1" colspan="1">?</td><td rowspan="1" colspan="1">smooth with small asperities</td><td rowspan="1" colspan="1">gray</td></tr><tr><td rowspan="1" colspan="1">
                    <italic>
                      <tp:taxon-name><tp:taxon-name-part taxon-name-part-type="genus" reg="Theloderma">T.</tp:taxon-name-part><tp:taxon-name-part taxon-name-part-type="species" reg="lateriticum">lateriticum</tp:taxon-name-part></tp:taxon-name>
                    </italic>
                  </td><td rowspan="1" colspan="1">deep brick-red</td><td rowspan="1" colspan="1">absent</td><td rowspan="1" colspan="1">both dorsal and ventral surfaces grey</td><td rowspan="1" colspan="1">brick-red</td><td rowspan="1" colspan="1">grey-brown with white spots</td><td rowspan="1" colspan="1">absent</td><td rowspan="1" colspan="1">absent</td><td rowspan="1" colspan="1">granular with small bumps</td><td rowspan="1" colspan="1">gray-brown</td></tr><tr><td rowspan="1" colspan="1">
                    <italic>
                      <tp:taxon-name><tp:taxon-name-part taxon-name-part-type="genus" reg="Theloderma">T.</tp:taxon-name-part><tp:taxon-name-part taxon-name-part-type="species" reg="laeve">laeve</tp:taxon-name-part></tp:taxon-name>
                    </italic>
                  </td><td rowspan="1" colspan="1">grey above and dark brown below</td><td rowspan="1" colspan="1">absent</td><td rowspan="1" colspan="1">both dorsal and ventral surfaces grey</td><td rowspan="1" colspan="1">beige with thin light middorsal stripe</td><td rowspan="1" colspan="1">uniformly violet-grey</td><td rowspan="1" colspan="1">absent</td><td rowspan="1" colspan="1">absent</td><td rowspan="1" colspan="1">smooth</td><td rowspan="1" colspan="1">grey</td></tr><tr><td rowspan="1" colspan="1">
                    <italic>
                      <tp:taxon-name><tp:taxon-name-part taxon-name-part-type="genus" reg="Theloderma">T.</tp:taxon-name-part><tp:taxon-name-part taxon-name-part-type="species" reg="licin">licin</tp:taxon-name-part></tp:taxon-name>
                    </italic>
                  </td><td rowspan="1" colspan="1">red</td><td rowspan="1" colspan="1">present</td><td rowspan="1" colspan="1">dorsal surface black-brown</td><td rowspan="1" colspan="1">pale whitish brown to light brown</td><td rowspan="1" colspan="1">white with brown reticulation</td><td rowspan="1" colspan="1">absent</td><td rowspan="1" colspan="1">present</td><td rowspan="1" colspan="1">nearly smooth with fine asperities</td><td rowspan="1" colspan="1">?</td></tr><tr><td rowspan="1" colspan="1">
                    <italic>
                      <tp:taxon-name><tp:taxon-name-part taxon-name-part-type="genus" reg="Theloderma">T.</tp:taxon-name-part><tp:taxon-name-part taxon-name-part-type="species" reg="nebulosum">nebulosum</tp:taxon-name-part></tp:taxon-name>
                    </italic>
                  </td><td rowspan="1" colspan="1">pale gold above and reddish brown below</td><td rowspan="1" colspan="1">absent</td><td rowspan="1" colspan="1">both dorsal and ventral surfaces brown</td><td rowspan="1" colspan="1">brown with dark patterning</td><td rowspan="1" colspan="1">dark brownish black with pale blue/white marbling</td><td rowspan="1" colspan="1">absent</td><td rowspan="1" colspan="1">?</td><td rowspan="1" colspan="1">nearly smooth with very sparsely distributed minute asperities</td><td rowspan="1" colspan="1">brown</td></tr><tr><td rowspan="1" colspan="1">
                    <italic>
                      <tp:taxon-name><tp:taxon-name-part taxon-name-part-type="genus" reg="Theloderma">T.</tp:taxon-name-part><tp:taxon-name-part taxon-name-part-type="species" reg="palliatum">palliatum</tp:taxon-name-part></tp:taxon-name>
                    </italic>
                  </td><td rowspan="1" colspan="1">pale gold above and dark red below</td><td rowspan="1" colspan="1">absent</td><td rowspan="1" colspan="1">both dorsal and ventral surface brown to greyish brown</td><td rowspan="1" colspan="1">pale to medium brown with dark brown blotches</td><td rowspan="1" colspan="1">dark warm brown with pale bluish white marbling</td><td rowspan="1" colspan="1">absent</td><td rowspan="1" colspan="1">absent</td><td rowspan="1" colspan="1">weakly rugose with sparsely scattered minute asperities</td><td rowspan="1" colspan="1">faint white</td></tr><tr><td rowspan="1" colspan="1">
                    <italic>
                      <tp:taxon-name><tp:taxon-name-part taxon-name-part-type="genus" reg="Theloderma">T.</tp:taxon-name-part><tp:taxon-name-part taxon-name-part-type="species" reg="petilum">petilum</tp:taxon-name-part></tp:taxon-name>
                    </italic>
                  </td><td rowspan="1" colspan="1">reddish brown above and grey below</td><td rowspan="1" colspan="1">absent</td><td rowspan="1" colspan="1">dorsal surface lavender and ventral surface creamy-white</td><td rowspan="1" colspan="1">light brown with dark brown reticulations</td><td rowspan="1" colspan="1">creamy white</td><td rowspan="1" colspan="1">present</td><td rowspan="1" colspan="1">?</td><td rowspan="1" colspan="1">nearly smooth with small, white asperities</td><td rowspan="1" colspan="1">creamy white</td></tr><tr><td rowspan="1" colspan="1">
                    <italic>
                      <tp:taxon-name><tp:taxon-name-part taxon-name-part-type="genus" reg="Theloderma">T.</tp:taxon-name-part><tp:taxon-name-part taxon-name-part-type="species" reg="pyaukkya">pyaukkya</tp:taxon-name-part></tp:taxon-name>
                    </italic>
                  </td><td rowspan="1" colspan="1">uniformly red</td><td rowspan="1" colspan="1">absent</td><td rowspan="1" colspan="1">dorsally red and ventrally brown</td><td rowspan="1" colspan="1">brown with white markings</td><td rowspan="1" colspan="1">brown with cream marbling</td><td rowspan="1" colspan="1">absent</td><td rowspan="1" colspan="1">present</td><td rowspan="1" colspan="1">rough with fine asperities</td><td rowspan="1" colspan="1">grayish white</td></tr><tr><td rowspan="1" colspan="1">
                    <italic>
                      <tp:taxon-name><tp:taxon-name-part taxon-name-part-type="genus" reg="Theloderma">T.</tp:taxon-name-part><tp:taxon-name-part taxon-name-part-type="species" reg="rhododiscus">rhododiscus</tp:taxon-name-part></tp:taxon-name>
                    </italic>
                  </td><td rowspan="1" colspan="1">uniformly red-brown</td><td rowspan="1" colspan="1">absent</td><td rowspan="1" colspan="1">both dorsal and ventral surface red</td><td rowspan="1" colspan="1">tea-brown with black blotches</td><td rowspan="1" colspan="1">brownish black with gray-white network</td><td rowspan="1" colspan="1">absent</td><td rowspan="1" colspan="1">absent</td><td rowspan="1" colspan="1">rough with large asperities</td><td rowspan="1" colspan="1">white</td></tr><tr><td rowspan="1" colspan="1">
                    <italic>
                      <tp:taxon-name><tp:taxon-name-part taxon-name-part-type="genus" reg="Theloderma">T.</tp:taxon-name-part><tp:taxon-name-part taxon-name-part-type="species" reg="stellatum">stellatum</tp:taxon-name-part></tp:taxon-name>
                    </italic>
                  </td><td rowspan="1" colspan="1">dark gold with black</td><td rowspan="1" colspan="1">present</td><td rowspan="1" colspan="1">dorsal surface reddish and ventral surface grey</td><td rowspan="1" colspan="1">brown with white markings</td><td rowspan="1" colspan="1">cream with purplish-brown flecks or spots</td><td rowspan="1" colspan="1">absent</td><td rowspan="1" colspan="1">absent</td><td rowspan="1" colspan="1">rough with small or large asperities</td><td rowspan="1" colspan="1">flesh-white</td></tr><tr><td rowspan="1" colspan="1">
                    <italic>
                      <tp:taxon-name><tp:taxon-name-part taxon-name-part-type="genus" reg="Theloderma">T.</tp:taxon-name-part><tp:taxon-name-part taxon-name-part-type="species" reg="truongsonense">truongsonense</tp:taxon-name-part></tp:taxon-name>
                    </italic>
                  </td><td rowspan="1" colspan="1">golden yellow above and black below</td><td rowspan="1" colspan="1">absent</td><td rowspan="1" colspan="1">dorsal surface beige to black brown and ventral surface</td><td rowspan="1" colspan="1">yellow-goldish with dark brown</td><td rowspan="1" colspan="1">dark gray with black speckles</td><td rowspan="1" colspan="1">absent</td><td rowspan="1" colspan="1">?</td><td rowspan="1" colspan="1">smooth with small asperities</td><td rowspan="1" colspan="1">gray</td></tr><tr><td rowspan="1" colspan="1">
                    <italic>
                      <tp:taxon-name><tp:taxon-name-part taxon-name-part-type="genus" reg="Theloderma">T.</tp:taxon-name-part><tp:taxon-name-part taxon-name-part-type="species" reg="vietnamense">vietnamense</tp:taxon-name-part></tp:taxon-name>
                    </italic>
                  </td><td rowspan="1" colspan="1">golden-brownish</td><td rowspan="1" colspan="1">present</td><td rowspan="1" colspan="1">dorsally reddish and ventrally grey</td><td rowspan="1" colspan="1">brown with white markings</td><td rowspan="1" colspan="1">dark brown to blackish with slight whitish to bluish reticulations</td><td rowspan="1" colspan="1">absent</td><td rowspan="1" colspan="1">present</td><td rowspan="1" colspan="1">rough with large ridges and warts</td><td rowspan="1" colspan="1">whitish to bluish</td></tr></tbody></table></table-wrap><fig id="F4" position="float" orientation="portrait"><object-id xmlns:xlink="http://www.w3.org/1999/xlink" content-type="doi" xlink:type="simple">10.3897/zookeys.1099.80390.figure4</object-id><object-id xmlns:xlink="http://www.w3.org/1999/xlink" content-type="arpha" xlink:type="simple">572E29E5-8211-5B64-87B5-4860901BFA75</object-id><label>Figure 4.</label><caption><p>Views of holotype of <italic><tp:taxon-name><tp:taxon-name-part taxon-name-part-type="genus" reg="Theloderma">Theloderma</tp:taxon-name-part><tp:taxon-name-part taxon-name-part-type="species" reg="hekouense">hekouense</tp:taxon-name-part></tp:taxon-name></italic> sp. nov. (<named-content xmlns:xlink="http://www.w3.org/1999/xlink" content-type="dwc:institutional_code" xlink:title="Guangxi Normal University" xlink:href="http://grbio.org/institution/guangxi-normal-university" xlink:type="simple">GXNU</named-content> YU000496) in life.</p></caption><graphic xmlns:xlink="http://www.w3.org/1999/xlink" xlink:href="zookeys-1099-123_article-80390__-g004.jpg" position="float" orientation="portrait" xlink:type="simple" id="oo_679925.jpg"><uri content-type="original_file" xlink:type="simple">https://binary.pensoft.net/fig/679925</uri></graphic></fig><fig id="F5" position="float" orientation="portrait"><object-id xmlns:xlink="http://www.w3.org/1999/xlink" content-type="doi" xlink:type="simple">10.3897/zookeys.1099.80390.figure5</object-id><object-id xmlns:xlink="http://www.w3.org/1999/xlink" content-type="arpha" xlink:type="simple">AFEBF459-4CF2-5395-A8AD-25A524A6A820</object-id><label>Figure 5.</label><caption><p><italic><tp:taxon-name><tp:taxon-name-part taxon-name-part-type="genus" reg="Theloderma">Theloderma</tp:taxon-name-part><tp:taxon-name-part taxon-name-part-type="species" reg="hekouense">hekouense</tp:taxon-name-part></tp:taxon-name></italic> sp. nov. and <italic><tp:taxon-name><tp:taxon-name-part taxon-name-part-type="genus" reg="Theloderma">T.</tp:taxon-name-part><tp:taxon-name-part taxon-name-part-type="species" reg="rhododiscus">rhododiscus</tp:taxon-name-part></tp:taxon-name></italic><bold>A–C</bold> dorsal and ventral views of <italic><tp:taxon-name><tp:taxon-name-part taxon-name-part-type="genus" reg="Theloderma">Theloderma</tp:taxon-name-part><tp:taxon-name-part taxon-name-part-type="species" reg="hekouense">hekouense</tp:taxon-name-part></tp:taxon-name></italic> sp. nov. <bold>A, B</bold> holotype (<named-content xmlns:xlink="http://www.w3.org/1999/xlink" content-type="dwc:institutional_code" xlink:title="Guangxi Normal University" xlink:href="http://grbio.org/institution/guangxi-normal-university" xlink:type="simple">GXNU</named-content> YU000496) in preservative <bold>C</bold> paratype (<named-content xmlns:xlink="http://www.w3.org/1999/xlink" content-type="dwc:institutional_code" xlink:title="Guangxi Normal University" xlink:href="http://grbio.org/institution/guangxi-normal-university" xlink:type="simple">GXNU</named-content> YU000495) in life <bold>D–F</bold><italic><tp:taxon-name><tp:taxon-name-part taxon-name-part-type="genus" reg="Theloderma">T.</tp:taxon-name-part><tp:taxon-name-part taxon-name-part-type="species" reg="rhododiscus">rhododiscus</tp:taxon-name-part></tp:taxon-name></italic><bold>D, E</bold> topotype (<named-content xmlns:xlink="http://www.w3.org/1999/xlink" content-type="dwc:institutional_code" xlink:title="Guangxi Normal University" xlink:href="http://grbio.org/institution/guangxi-normal-university" xlink:type="simple">GXNU</named-content> YU000069) in preservative <bold>F</bold> topotype (<named-content xmlns:xlink="http://www.w3.org/1999/xlink" content-type="dwc:institutional_code" xlink:title="Guangxi Normal University" xlink:href="http://grbio.org/institution/guangxi-normal-university" xlink:type="simple">GXNU</named-content> YU000417) in life.</p></caption><graphic xmlns:xlink="http://www.w3.org/1999/xlink" xlink:href="zookeys-1099-123_article-80390__-g005.jpg" position="float" orientation="portrait" xlink:type="simple" id="oo_679926.jpg"><uri content-type="original_file" xlink:type="simple">https://binary.pensoft.net/fig/679926</uri></graphic></fig><fig id="F6" position="float" orientation="portrait"><object-id xmlns:xlink="http://www.w3.org/1999/xlink" content-type="doi" xlink:type="simple">10.3897/zookeys.1099.80390.figure6</object-id><object-id xmlns:xlink="http://www.w3.org/1999/xlink" content-type="arpha" xlink:type="simple">E1F0B6F1-A473-5A70-97DE-D2377066E32B</object-id><label>Figure 6.</label><caption><p>Habitat of <italic><tp:taxon-name><tp:taxon-name-part taxon-name-part-type="genus" reg="Theloderma">Theloderma</tp:taxon-name-part><tp:taxon-name-part taxon-name-part-type="species" reg="hekouense">hekouense</tp:taxon-name-part></tp:taxon-name></italic> sp. nov. <bold>A</bold> habitat at the type locality <bold>B</bold> an individual found in a water bucket that was set up in the field as potential breeding site of treefrog preferred breeding in water-filled tree holes by the authors for amphibian monitoring.</p></caption><graphic xmlns:xlink="http://www.w3.org/1999/xlink" xlink:href="zookeys-1099-123_article-80390__-g006.jpg" position="float" orientation="portrait" xlink:type="simple" id="oo_679927.jpg"><uri content-type="original_file" xlink:type="simple">https://binary.pensoft.net/fig/679927</uri></graphic></fig><p><italic><tp:taxon-name><tp:taxon-name-part taxon-name-part-type="genus" reg="Theloderma">Theloderma</tp:taxon-name-part><tp:taxon-name-part taxon-name-part-type="species" reg="hekouense">hekouense</tp:taxon-name-part></tp:taxon-name></italic> sp. nov. is distinguishable from <italic><tp:taxon-name><tp:taxon-name-part taxon-name-part-type="genus" reg="Theloderma">T.</tp:taxon-name-part><tp:taxon-name-part taxon-name-part-type="species" reg="annae">annae</tp:taxon-name-part></tp:taxon-name></italic>, <italic><tp:taxon-name><tp:taxon-name-part taxon-name-part-type="genus" reg="Theloderma">T.</tp:taxon-name-part><tp:taxon-name-part taxon-name-part-type="species" reg="auratum">auratum</tp:taxon-name-part></tp:taxon-name></italic>, <italic><tp:taxon-name><tp:taxon-name-part taxon-name-part-type="genus" reg="Theloderma">T.</tp:taxon-name-part><tp:taxon-name-part taxon-name-part-type="species" reg="laeve">laeve</tp:taxon-name-part></tp:taxon-name></italic>, <italic><tp:taxon-name><tp:taxon-name-part taxon-name-part-type="genus" reg="Theloderma">T.</tp:taxon-name-part><tp:taxon-name-part taxon-name-part-type="species" reg="lacustrinum">lacustrinum</tp:taxon-name-part></tp:taxon-name></italic>, <italic><tp:taxon-name><tp:taxon-name-part taxon-name-part-type="genus" reg="Theloderma">T.</tp:taxon-name-part><tp:taxon-name-part taxon-name-part-type="species" reg="lateriticum">lateriticum</tp:taxon-name-part></tp:taxon-name></italic>, <italic><tp:taxon-name><tp:taxon-name-part taxon-name-part-type="genus" reg="Theloderma">T.</tp:taxon-name-part><tp:taxon-name-part taxon-name-part-type="species" reg="licin">licin</tp:taxon-name-part></tp:taxon-name></italic>, <italic><tp:taxon-name><tp:taxon-name-part taxon-name-part-type="genus" reg="Theloderma">T.</tp:taxon-name-part><tp:taxon-name-part taxon-name-part-type="species" reg="nebulosm">nebulosm</tp:taxon-name-part></tp:taxon-name></italic>, <italic><tp:taxon-name><tp:taxon-name-part taxon-name-part-type="genus" reg="Theloderma">T.</tp:taxon-name-part><tp:taxon-name-part taxon-name-part-type="species" reg="palliatum">palliatum</tp:taxon-name-part></tp:taxon-name></italic>, <italic><tp:taxon-name><tp:taxon-name-part taxon-name-part-type="genus" reg="Theloderma">T.</tp:taxon-name-part><tp:taxon-name-part taxon-name-part-type="species" reg="petilum">petilum</tp:taxon-name-part></tp:taxon-name></italic>, and <italic><tp:taxon-name><tp:taxon-name-part taxon-name-part-type="genus" reg="Theloderma">T.</tp:taxon-name-part><tp:taxon-name-part taxon-name-part-type="species" reg="truongsonense">truongsonense</tp:taxon-name-part></tp:taxon-name></italic> by having the dorsal surface coarsely roughened with large ridges and tubercles (vs smooth or weakly rugose with small asperities), and from <italic><tp:taxon-name><tp:taxon-name-part taxon-name-part-type="genus" reg="Theloderma">T.</tp:taxon-name-part><tp:taxon-name-part taxon-name-part-type="species" reg="albopunctatum">albopunctatum</tp:taxon-name-part></tp:taxon-name></italic>, <italic><tp:taxon-name><tp:taxon-name-part taxon-name-part-type="genus" reg="Theloderma">T.</tp:taxon-name-part><tp:taxon-name-part taxon-name-part-type="species" reg="asperum">asperum</tp:taxon-name-part></tp:taxon-name></italic>, <italic><tp:taxon-name><tp:taxon-name-part taxon-name-part-type="genus" reg="Theloderma">T.</tp:taxon-name-part><tp:taxon-name-part taxon-name-part-type="species" reg="baibungense">baibungense</tp:taxon-name-part></tp:taxon-name></italic>, <italic><tp:taxon-name><tp:taxon-name-part taxon-name-part-type="genus" reg="Theloderma">T.</tp:taxon-name-part><tp:taxon-name-part taxon-name-part-type="species" reg="pyaukkya">pyaukkya</tp:taxon-name-part></tp:taxon-name></italic>, <italic><tp:taxon-name><tp:taxon-name-part taxon-name-part-type="genus" reg="Theloderma">T.</tp:taxon-name-part><tp:taxon-name-part taxon-name-part-type="species" reg="stellatum">stellatum</tp:taxon-name-part></tp:taxon-name></italic>, and <italic><tp:taxon-name><tp:taxon-name-part taxon-name-part-type="genus" reg="Theloderma">T.</tp:taxon-name-part><tp:taxon-name-part taxon-name-part-type="species" reg="vietnamense">vietnamense</tp:taxon-name-part></tp:taxon-name></italic> by absence of white markings on the dorsal surface (vs present).</p><p>The new species further differs from <italic><tp:taxon-name><tp:taxon-name-part taxon-name-part-type="genus" reg="Theloderma">T.</tp:taxon-name-part><tp:taxon-name-part taxon-name-part-type="species" reg="annae">annae</tp:taxon-name-part></tp:taxon-name></italic>, <italic><tp:taxon-name><tp:taxon-name-part taxon-name-part-type="genus" reg="Theloderma">T.</tp:taxon-name-part><tp:taxon-name-part taxon-name-part-type="species" reg="auratum">auratum</tp:taxon-name-part></tp:taxon-name></italic>, <italic><tp:taxon-name><tp:taxon-name-part taxon-name-part-type="genus" reg="Theloderma">T.</tp:taxon-name-part><tp:taxon-name-part taxon-name-part-type="species" reg="lacustrinum">lacustrinum</tp:taxon-name-part></tp:taxon-name></italic>, <italic><tp:taxon-name><tp:taxon-name-part taxon-name-part-type="genus" reg="Theloderma">T.</tp:taxon-name-part><tp:taxon-name-part taxon-name-part-type="species" reg="laeve">laeve</tp:taxon-name-part></tp:taxon-name></italic>, <italic><tp:taxon-name><tp:taxon-name-part taxon-name-part-type="genus" reg="Theloderma">T.</tp:taxon-name-part><tp:taxon-name-part taxon-name-part-type="species" reg="nebulosm">nebulosm</tp:taxon-name-part></tp:taxon-name></italic>, <italic><tp:taxon-name><tp:taxon-name-part taxon-name-part-type="genus" reg="Theloderma">T.</tp:taxon-name-part><tp:taxon-name-part taxon-name-part-type="species" reg="palliatum">palliatum</tp:taxon-name-part></tp:taxon-name></italic>, <italic><tp:taxon-name><tp:taxon-name-part taxon-name-part-type="genus" reg="Theloderma">T.</tp:taxon-name-part><tp:taxon-name-part taxon-name-part-type="species" reg="petilum">petilum</tp:taxon-name-part></tp:taxon-name></italic>, <italic><tp:taxon-name><tp:taxon-name-part taxon-name-part-type="genus" reg="Theloderma">T.</tp:taxon-name-part><tp:taxon-name-part taxon-name-part-type="species" reg="stellatum">stellatum</tp:taxon-name-part></tp:taxon-name></italic>, <italic><tp:taxon-name><tp:taxon-name-part taxon-name-part-type="genus" reg="Theloderma">T.</tp:taxon-name-part><tp:taxon-name-part taxon-name-part-type="species" reg="truongsonense">truongsonense</tp:taxon-name-part></tp:taxon-name></italic>, and <italic><tp:taxon-name><tp:taxon-name-part taxon-name-part-type="genus" reg="Theloderma">T.</tp:taxon-name-part><tp:taxon-name-part taxon-name-part-type="species" reg="vietnamense">vietnamense</tp:taxon-name-part></tp:taxon-name></italic> by the uniformly reddish-brown iris (vs lacking red colouration or bicoloured); from <italic><tp:taxon-name><tp:taxon-name-part taxon-name-part-type="genus" reg="Theloderma">T.</tp:taxon-name-part><tp:taxon-name-part taxon-name-part-type="species" reg="albopunctatum">albopunctatum</tp:taxon-name-part></tp:taxon-name></italic>, <italic><tp:taxon-name><tp:taxon-name-part taxon-name-part-type="genus" reg="Theloderma">T.</tp:taxon-name-part><tp:taxon-name-part taxon-name-part-type="species" reg="licin">licin</tp:taxon-name-part></tp:taxon-name></italic>, <italic><tp:taxon-name><tp:taxon-name-part taxon-name-part-type="genus" reg="Theloderma">T.</tp:taxon-name-part><tp:taxon-name-part taxon-name-part-type="species" reg="stellatum">stellatum</tp:taxon-name-part></tp:taxon-name></italic>, and <italic><tp:taxon-name><tp:taxon-name-part taxon-name-part-type="genus" reg="Theloderma">T.</tp:taxon-name-part><tp:taxon-name-part taxon-name-part-type="species" reg="vietnamense">vietnamense</tp:taxon-name-part></tp:taxon-name></italic> by lacking webbing between the fingers (vs present); from <italic><tp:taxon-name><tp:taxon-name-part taxon-name-part-type="genus" reg="Theloderma">T.</tp:taxon-name-part><tp:taxon-name-part taxon-name-part-type="species" reg="albopunctatum">albopunctatum</tp:taxon-name-part></tp:taxon-name></italic>, <italic><tp:taxon-name><tp:taxon-name-part taxon-name-part-type="genus" reg="Theloderma">T.</tp:taxon-name-part><tp:taxon-name-part taxon-name-part-type="species" reg="asperum">asperum</tp:taxon-name-part></tp:taxon-name></italic>, <italic><tp:taxon-name><tp:taxon-name-part taxon-name-part-type="genus" reg="Theloderma">T.</tp:taxon-name-part><tp:taxon-name-part taxon-name-part-type="species" reg="baibungense">baibungense</tp:taxon-name-part></tp:taxon-name></italic>, <italic><tp:taxon-name><tp:taxon-name-part taxon-name-part-type="genus" reg="Theloderma">T.</tp:taxon-name-part><tp:taxon-name-part taxon-name-part-type="species" reg="licin">licin</tp:taxon-name-part></tp:taxon-name></italic>, <italic><tp:taxon-name><tp:taxon-name-part taxon-name-part-type="genus" reg="Theloderma">T.</tp:taxon-name-part><tp:taxon-name-part taxon-name-part-type="species" reg="pyaukkya">pyaukkya</tp:taxon-name-part></tp:taxon-name></italic>, and <italic><tp:taxon-name><tp:taxon-name-part taxon-name-part-type="genus" reg="Theloderma">T.</tp:taxon-name-part><tp:taxon-name-part taxon-name-part-type="species" reg="vietnamense">vietnamense</tp:taxon-name-part></tp:taxon-name></italic> by lacking a vocal sac (vs present); from <italic><tp:taxon-name><tp:taxon-name-part taxon-name-part-type="genus" reg="Theloderma">T.</tp:taxon-name-part><tp:taxon-name-part taxon-name-part-type="species" reg="petilum">petilum</tp:taxon-name-part></tp:taxon-name></italic> by lacking vomerine teeth (vs present); from <italic><tp:taxon-name><tp:taxon-name-part taxon-name-part-type="genus" reg="Theloderma">T.</tp:taxon-name-part><tp:taxon-name-part taxon-name-part-type="species" reg="annae">annae</tp:taxon-name-part></tp:taxon-name></italic>, <italic><tp:taxon-name><tp:taxon-name-part taxon-name-part-type="genus" reg="Theloderma">T.</tp:taxon-name-part><tp:taxon-name-part taxon-name-part-type="species" reg="albopunctatum">albopunctatum</tp:taxon-name-part></tp:taxon-name></italic>, <italic><tp:taxon-name><tp:taxon-name-part taxon-name-part-type="genus" reg="Theloderma">T.</tp:taxon-name-part><tp:taxon-name-part taxon-name-part-type="species" reg="asperum">asperum</tp:taxon-name-part></tp:taxon-name></italic>, <italic><tp:taxon-name><tp:taxon-name-part taxon-name-part-type="genus" reg="Theloderma">T.</tp:taxon-name-part><tp:taxon-name-part taxon-name-part-type="species" reg="auratum">auratum</tp:taxon-name-part></tp:taxon-name></italic>, <italic><tp:taxon-name><tp:taxon-name-part taxon-name-part-type="genus" reg="Theloderma">T.</tp:taxon-name-part><tp:taxon-name-part taxon-name-part-type="species" reg="baibungense">baibungense</tp:taxon-name-part></tp:taxon-name></italic>, <italic><tp:taxon-name><tp:taxon-name-part taxon-name-part-type="genus" reg="Theloderma">T.</tp:taxon-name-part><tp:taxon-name-part taxon-name-part-type="species" reg="lacustrinum">lacustrinum</tp:taxon-name-part></tp:taxon-name></italic>, <italic><tp:taxon-name><tp:taxon-name-part taxon-name-part-type="genus" reg="Theloderma">T.</tp:taxon-name-part><tp:taxon-name-part taxon-name-part-type="species" reg="lateriticum">lateriticum</tp:taxon-name-part></tp:taxon-name></italic>, <italic><tp:taxon-name><tp:taxon-name-part taxon-name-part-type="genus" reg="Theloderma">T.</tp:taxon-name-part><tp:taxon-name-part taxon-name-part-type="species" reg="laeve">laeve</tp:taxon-name-part></tp:taxon-name></italic>, <italic><tp:taxon-name><tp:taxon-name-part taxon-name-part-type="genus" reg="Theloderma">T.</tp:taxon-name-part><tp:taxon-name-part taxon-name-part-type="species" reg="licin">licin</tp:taxon-name-part></tp:taxon-name></italic>, <italic><tp:taxon-name><tp:taxon-name-part taxon-name-part-type="genus" reg="Theloderma">T.</tp:taxon-name-part><tp:taxon-name-part taxon-name-part-type="species" reg="nebulosum">nebulosum</tp:taxon-name-part></tp:taxon-name></italic>, <italic><tp:taxon-name><tp:taxon-name-part taxon-name-part-type="genus" reg="Theloderma">T.</tp:taxon-name-part><tp:taxon-name-part taxon-name-part-type="species" reg="palliatum">palliatum</tp:taxon-name-part></tp:taxon-name></italic>, <italic><tp:taxon-name><tp:taxon-name-part taxon-name-part-type="genus" reg="Theloderma">T.</tp:taxon-name-part><tp:taxon-name-part taxon-name-part-type="species" reg="petilum">petilum</tp:taxon-name-part></tp:taxon-name></italic>, <italic><tp:taxon-name><tp:taxon-name-part taxon-name-part-type="genus" reg="Theloderma">T.</tp:taxon-name-part><tp:taxon-name-part taxon-name-part-type="species" reg="pyaukkya">pyaukkya</tp:taxon-name-part></tp:taxon-name></italic>, <italic><tp:taxon-name><tp:taxon-name-part taxon-name-part-type="genus" reg="Theloderma">T.</tp:taxon-name-part><tp:taxon-name-part taxon-name-part-type="species" reg="stellatum">stellatum</tp:taxon-name-part></tp:taxon-name></italic>, <italic><tp:taxon-name><tp:taxon-name-part taxon-name-part-type="genus" reg="Theloderma">T.</tp:taxon-name-part><tp:taxon-name-part taxon-name-part-type="species" reg="truongsonense">truongsonense</tp:taxon-name-part></tp:taxon-name></italic>, and <italic><tp:taxon-name><tp:taxon-name-part taxon-name-part-type="genus" reg="Theloderma">T.</tp:taxon-name-part><tp:taxon-name-part taxon-name-part-type="species" reg="vietnamense">vietnamense</tp:taxon-name-part></tp:taxon-name></italic> by having both dorsal and ventral surfaces of the discs reddish brown (vs lacking red colouration or red only on the dorsal surface); and from all small-bodied congeners in having red metacarpal, metatarsal, and subarticular tubercles (vs lacking red colouration).</p></tp:treatment-sec><tp:treatment-sec><!--Section generated to contain objects referenced in tp:taxon-treatment.--><fig id="F1" position="float" orientation="portrait"><object-id xmlns:xlink="http://www.w3.org/1999/xlink" content-type="doi" xlink:type="simple">10.3897/zookeys.1099.80390.figure1</object-id><object-id xmlns:xlink="http://www.w3.org/1999/xlink" content-type="arpha" xlink:type="simple">664E1407-A922-57A3-B798-74D465C35F9C</object-id><label>Figure 1.</label><caption><p>Map showing the collection sites of <italic><tp:taxon-name><tp:taxon-name-part taxon-name-part-type="genus" reg="Theloderma">T.</tp:taxon-name-part><tp:taxon-name-part taxon-name-part-type="species" reg="hekouense">hekouense</tp:taxon-name-part></tp:taxon-name></italic> sp. nov. (circle) and <italic><tp:taxon-name><tp:taxon-name-part taxon-name-part-type="genus" reg="Theloderma">T.</tp:taxon-name-part><tp:taxon-name-part taxon-name-part-type="species" reg="rhododiscus">rhododiscus</tp:taxon-name-part></tp:taxon-name></italic> (triangle) in this study <bold>1</bold> Hekou (type locality of the new species) <bold>2</bold> Ha Giang <bold>3</bold> Longlin <bold>4</bold> Huanjiang <bold>5</bold> Jinxiu (type locality of <italic><tp:taxon-name><tp:taxon-name-part taxon-name-part-type="genus" reg="Theloderma">T.</tp:taxon-name-part><tp:taxon-name-part taxon-name-part-type="species" reg="rhododiscus">rhododiscus</tp:taxon-name-part></tp:taxon-name></italic>)</p></caption><graphic xmlns:xlink="http://www.w3.org/1999/xlink" xlink:href="zookeys-1099-123_article-80390__-g001.jpg" position="float" orientation="portrait" xlink:type="simple" id="oo_679922.jpg"><uri content-type="original_file" xlink:type="simple">https://binary.pensoft.net/fig/679922</uri></graphic></fig></tp:treatment-sec><ref-list><ref id="B18"><mixed-citation xmlns:xlink="http://www.w3.org/1999/xlink" xlink:type="simple"><person-group><name name-style="western"><surname>Poyarkov</surname><given-names>NA</given-names></name><name name-style="western"><surname>Kropachev</surname><given-names>II</given-names></name><name name-style="western"><surname>Gogoleva</surname><given-names>SI</given-names></name><name name-style="western"><surname>Orlov</surname><given-names>NL</given-names></name></person-group> (<year>2018</year>) <article-title>A new species of the genus <italic><tp:taxon-name><tp:taxon-name-part taxon-name-part-type="genus">Theloderma</tp:taxon-name-part></tp:taxon-name></italic> Tschudi, 1838 (<tp:taxon-name><tp:taxon-name-part taxon-name-part-type="class">Amphibia</tp:taxon-name-part></tp:taxon-name>: <tp:taxon-name><tp:taxon-name-part taxon-name-part-type="order">Anura</tp:taxon-name-part></tp:taxon-name>: <tp:taxon-name><tp:taxon-name-part taxon-name-part-type="family">Rhacophoridae</tp:taxon-name-part></tp:taxon-name>) from Tay Nguyen Plateau, central Vietnam.</article-title><source>Zoological Research</source><volume>39</volume>: <fpage>158</fpage>–<lpage>184</lpage>.</mixed-citation></ref><ref id="B1"><mixed-citation xmlns:xlink="http://www.w3.org/1999/xlink" xlink:type="simple"><person-group><name name-style="western"><surname>Bain</surname><given-names>RH</given-names></name><name name-style="western"><surname>Nguyen</surname><given-names>TQ</given-names></name></person-group> (<year>2004</year>) <article-title>Herpetofauna diversity of Ha Giang Province in northeastern Vietnam, with descriptions of two new species.</article-title><source>American Museum Novitates</source><volume>3453</volume>: <fpage>1</fpage>–<lpage>42</lpage>. <ext-link xlink:href="10.1206/0003-0082(2004)453%3C0001:HDOHGP%3E2.0.CO;2" ext-link-type="doi" xlink:type="simple">https://doi.org/10.1206/0003-0082(2004)453&lt;0001:HDOHGP&gt;2.0.CO;2</ext-link></mixed-citation></ref><ref id="B16"><mixed-citation xmlns:xlink="http://www.w3.org/1999/xlink" xlink:type="simple"><person-group><name name-style="western"><surname>Orlov</surname><given-names>NL</given-names></name><name name-style="western"><surname>Dutta</surname><given-names>SK</given-names></name><name name-style="western"><surname>Ghate</surname><given-names>HV</given-names></name><name name-style="western"><surname>Kent</surname><given-names>Y</given-names></name></person-group> (<year>2006</year>) <article-title>New species of <italic><tp:taxon-name><tp:taxon-name-part taxon-name-part-type="genus">Theloderma</tp:taxon-name-part></tp:taxon-name></italic> from Kon Tum Provicince (Vietnam) and Nagaland State (India) (<tp:taxon-name><tp:taxon-name-part taxon-name-part-type="order">Anura</tp:taxon-name-part></tp:taxon-name>: <tp:taxon-name><tp:taxon-name-part taxon-name-part-type="family">Rhacophoridae</tp:taxon-name-part></tp:taxon-name>).</article-title><source>Russian Journal of Herpetology</source><volume>13</volume>: <fpage>165</fpage>–<lpage>175</lpage>.</mixed-citation></ref></ref-list></tp:taxon-treatment>
